# Supplementary material for: Diurnal Temperature Variations Affect Development of a Herbivorous Arthropod Pest and its Predators
Source: PLoS One. 2015 Apr 15;10(4):e0124898. doi: 10.1371/journal.pone.0124898 (PMC4398551; doi:10.1371/journal.pone.0124898)
Supplement: S1 Data — Working sheet (WS) 1: female developmental times of P. persimilis; WS 2: female developmental times of N. californicus; WS 3: female developmental times of T. urticae. (XLSX) [file pone.0124898.s004.xlsx]

## Sheet: P. persimilis
	12,5°C/12,5°C	15°C/15°C	17,5°C/17,5°C	20°C/20°C	22,5°C/22,5°C	25°C/25°C	27,5°C/27,5°C	30°C/30°C	32,5°C/32,5°C	35°C/35°C		15°C/10°C	20°C/15°C	25°C/20°C	27,5°C/22,5°C	30°C/25°C	32,5°C/27,5°C	35°C/30°C		15°C/5°C	20°C/10°C	25°C/15°C	27,5°C/17,5°C	30°C/20°C	32,5°C/22,5°C	35°C/25°C	37,5°C/27,5°C		17,5°C/2,5°C	20°C/5°C	25°C/10°C	27,5°C/12,5°C	30°C/15°C	32,5°C/17,5°C	35°C/20°C	37,5°C/22,5°C
1	27	12.25	9	6	5	4	3	3	5			16	7	5	4	3	3.5	4		17	9	5	3.5	4	4	4.5			13	12	6	5.5	4.5	4	7
2	28	16.25	9	6	5	4	3.5	3.5	4			19	8	5	4	3	4	4.5		20	9	5	4	4	3.5	5			14	11	6	5	4.5	4	7.5
3	26	15.25	9	6	5	4.5	3.5	3.5	4			21	8	5	3.5	3.5	3	4		17	9	6	4	3.5	3.5	4.5			14	10	6	5	3.5	3.5	6.5
4	25	14.25	9	7	5	4	3.5	3	4			20	7	4.5	4	3	3.5	4		16	9	6	4	4	3.5	4			14	10	6	5	3.5	3.5	5.5
5	25	12.25	8	6	5	4	3.5	3.5	4			20	8	5	4	3	3	4		19	9	6	4.5	4	3.5	4			13	11	6	4.5	3.5	4.5	7
6	24	13.25	10	6	5	4	3.5	3.5	5			20	7	5.5	4	4	3	4.5		18	9	5	4	4	3.5	4			14	10	6	4.5	4	3.5	7
7	28	15.25	8	6	5	3.5	3.5	3.5	4			20	8	5.5	4.5	3	3.5	4		20	10	6	5	3.5	3.5	4			13	11	7	5.5	4.5	4	6.5
8	23	14.25	9	7	5	3.5	4	3.5	4			17	8	4.5	4	3.5	3	4		19	10	5	4.5	4	3.5	4			14	11	7	5	4.5	3.5	6.5
9	25	15.25	9	6	5	4	4	3.5	4			18	7	5	4	3.5	4	4		17	11	5	4	3.5	4	4			15	11	7	5.5	4.5	4	7
10	28	14.25	9	6	5	4	4	3	4.5			19	7	5	4	3.5	3.5	4		17	9	6	4.5	4	4	4			14	11	7	5	4.5	4	7
11	25	12.25	10	6	5	3.5	3.5	3.5	4			16	7	4.5	4	3.5	3	4		16	10	5	4	3.5	3.5	3.5			14	10	6.5	5.5	4	4.5	7.5
12	23	15.25	9	6	5	4	3.5	3	4			18	8	5	4	3.5	3.5	3		17	9	5	4.5	3.5	4	3.5			14	11	6.5	5	4	4	5.5
13	23	15.25	9	7	5	3.5	3.5	3.5	4.5			18	8	5.5	4	4	3.5	4		17	10	5	4.5	3.5	3.5	4			14	10	6.5	5	4	3.5	5.5
14	24	13.25	9	6	5	4	3.5	3.5	3.5			16	7	5	3.5	3	3	4.5		16	8	5	4	4	4	4			13	10	6.5	5	4.5	4	5.5
15	25	15.25	8	6	5	4	3.5	4	4			17	8	5	4.5	3	3	3.5		17	10	5	4	4	3	5			14	10	6.5	5.5	4.5	4.5	6
16	23	13.25	9	7	5	4	3.5	3	3.5			18	8	5	4	3.5	3.5	4		17	10	5	4	4	3	3.5			15	11	6.5	4.5	4	4
17	25	15.25	9	7	5	3.5	3.5	3	5.5			19	7	5.5	4.5	3.5	3.5	4		16	11	5	4.5	4.5	3.5	3.5			13	10	6.5	5	4.5	3.5
18	24	13.25	8	7	5	4	3.5	3.5	3.5			19	8	5	4	4	4			16	8	5	4.5	3.5	4	4			14	11	6.5	5	4.5	4
19	25	15.25	8	6	5	3.5	3.5	3.5	4.5			19.5	8	5	4	3	3			18	9	6	4.5	4	4	3.5			14	12	6.5	5	4	3.5
20	21.5	16.25	10	7	5	4	3.5	3.5	4			19.5	7	5	4	3.5	3.5			17	9	5	4.5	4	4	4			13	11	6.5	4.5	4	3.5
21	20.5	15.25	9	7	5	4	3.5	3.5	4			16.5	8	5.5	4	3.5	3.5			18	9	5	4	4	3.5	4.5			14		6	5	4	3
22	20.5	15.25	8	6	5	4	3.5	3.5	5.5			17.5	7	5	4	3	4			19	9	5	4.5	3.5	4	4			14		6	5	4.5	4
23	24.5		9	6	5	4	3	3.5	4.5			17.5	8	5		3	3			17	10	5	4.5	3.5					14			4.5	4.5	3.5
24	28.5		9	7	4.5	3.5	3.5	3	5			18.5	8	5		3	3.5			19	9	5	4	4					14			5	4	3.5
25	20.5		9	7	5	4	3.5	3.5	4			18.5	8	5		3.5	3.5			17	9	5	4.5						13			5	5
26	23.5		10		5.5	3.5	3.5	3.5	4			17.5	8	5.5		3	3			19	10	5	4.5						14			5	5
27	23.5		9		5.5	4	3.5	3.5				18.5	7	5		3	3.5			16			4.5						15				4.5
28			10		5.5		3.5	3				17.5		5		3	3.5			19			5						14				3.5
29			9		5.5		3.5	3						5			3			20			4						13				3.5
30					5.5		3.5	3															4						14
31					5.5			3																					15
32					5.5			3.5																					14
33					5.5			3
34					5.5			3.5
35
36
37
38
39
40

## Sheet: N. californicus
	12.5°C/12.5°C	15°C/15°C	17.5°C/17.5°C	20°C/20°C	22.5°C/22.5°C	25°C/25°C	27.5°C/27.5°C	30°C/30°C	32.5°C/32.5°C	35°C/35°C	37°C/37°C		15°C10°C	20°C/15°C	25°C/20°C	27.5°C/22.5°C	30°C/25°c	32.5°C/27.5°C	35°C/30°C	37.5°C/32.5°C			15°C/5°C	20°C/10°C	25°C/15°C	27.5°C/17.5°C	30°C/20°C	32.5°C/22.5°C	35°C/25°C	37.5°C/27.5°C		17.5°C/2.5°C	20°C/5°C	25°C/10°C	27.5°C/12.5°C	30°C/15°C	32.5°C/17.5°C	35°C/20°C	37.5°C/22.5°C
1	34	12	10	6	6	4.5	4	3.5	3.5	4.5			20	10	6	4.5	4	3.5	3.5	6.5			24	9.5	5	4.5	4	4.5	4.5	4.5		18	11	6	5.5	4.5	4.5	4.5	5
2	29	16	11	7	6	4.5	3.5	3.5	3.5	4			20	9	6	4.5	4	3.5	3.5	4.5			20	10.5	6	4.5	4.5	4.5	4.5	5.5		19	11	6	5	5.5	4.5	4.5	6
3	31	16	11	8	6	4.5	4.5	3.5	4	4			19	9	5.5	4.5	4	3	3	4.5			21	9.5	6	5	5	4	4.5	4.5		18	11	6	5.5	5.5	3.5	4.5	5
4	27	15	11	7	6	4.5	4	3.5	3.5	4			18	8	5	4.5	4.5	3.5	4	4.5			22	9.5	7	5	4.5	3.5	4.5	5.5		16	11	7	5	4.5	4.5	4.5	5
5	29	17	10	8	6	4	4	4	3.5	4			20	10	5.5	4.5	3.5	3.5	3.5	4.5			22	10.5	7	5	4.5	3.5	4	4.5		15	10	6	5	5	4.5	4.5	5
6	21	16	12	9	5	4.5	4	4	3.5	4.5			18	10	5	5	3.5	3	3.5	4			19	9.5	6	5	4	3.5	4.5	4.5		19	10	7	5.5	4.5	4	4.5	5
7	29	16	12	7	6	4	4.5	4	3.5	4			18	10	6.5	4.5	4.5	4	4				24	10.5	6	5	4	4	4.5	4.5		17	12	7	5	5	4	4.5	5.5
8	27	16	11	6	6	4.5	4.5	4	3.5	3.5			21	10	5.5	4.5	4	3.5	3.5				23	10.5	6	5	4	4	4.5	5.5		18	10	7	5	5	4.5	4.5	5.5
9	27	14	12	7	6	5	4.5	4	3.5	5			17	9	5.5	4.5	4	4	3.5				20	10.5	6	5.5	4	3.5	4.5	4.5		18	10	8	5	5.5	4.5	4.5	4.5
10	31	15	10	5.5	6	4	4	3.5	3	3.5			18	9	5.5	4.5	4.5	3	3.5				24	10.5	6	5	4	3.5	4.5	5		17	10	7	5.5	5.5	4	4.5	5
11	36	12	11	8	5	4.5	4	3.5	3.5	4			19	10	6	4.5	3.5	3	3.5				19	11.5	6	5	4	3.5	3.5	5		20	11	7	5.5	4.5	4	4.5	5
12	26	13	12	8	7	5	4	4	3	4.5			17	11	6	4.5	4	3.5	3.5				20	10.5	6	5	4.5	3.5	4.5	4		19	11	7	5	4.5	4.5	3.5	5
13	33	17	10	8	6	4.5	4.5	4	3.5	3.5			18	9	5.5	4	3.5	3.5	3.5				22	9.5	6	5.5	4	3.5	4.5	5		19	11	6	5.5	4.5	4.5	4	4.5
14	26	16	12	7	5	5	4.5	4	3.5	4			17	8	5	4	3.5	3	3.5				20	9.5	6	5	4	3.5	4.5	5		15	10	6	5.5	4.5	4.5	4	4.5
15	25	14	10	7	6	5	4	4	3	3.5			18	9	5		3.5	3.5	4				21	10.5	7	5	4	3.5	4.5	4		17	10	7	5	4.5	4.5	4.5
16	29	16	11	8	6	4.5		4	3	4			17.5	10	5		4	4	4				20	8.5	6	5	4	3.5	4	6		15	11	7	5	5	4.5	4
17	29	17	11	6	5	4.5		4	3	4			19.5	11	5.5		4	3	3.5				24	9.5	6	5	4	3.5	4	4.5		18	10	7	5.5	4.5	3.5	4
18	29	13	12	7	6	5		4	3.5				19.5	9	5		4	3	3.5				24	10.5	7	5	4	3.5	4	4		17	11	7	5	4.5	3.5	4
19		16	11	7	5	5		4	4				17.5	9	5.5		3.5	3	3.5				20	10.5	6		4.5	3.5	4	4		17	10	6	5.5	4.5	3.5	4
20			12	7	6	5		4	3.5				19.5	9	5.5		4	3	3.5				26		6		4	4.5	4	4		18	11	7	5.5	5	4.5	4
21			12	8	6	5		4	3.5				19.5	9	5.5		3.5	3.5	3.5				21		6		4.5	4	4	4		15	11	7	5	5	4.5	4.5
22			12	5		4.5		4	3				18.5	10	6		3.5	3	3.5				22		7		4	3.5	3			18	10	7	4.5		4	4
23			11	8		5			3.5					9	5.5		3.5	3	3.5				22		6		4		4			17	11		5.5		4.5	4
24			12			5								9	5		3.5	3.5	3				22		6		4		4.5			18	12		5.5		4	4
25			12			4.5								9	5.5		4		4				22		6				4.5			15	10		5		4	4.5
26			10			5								9	5		3.5		3.5				23		6				4			16	11		5		4	4
27			10											10			3.5						22		6				4			15	11		5
28			10											9			4						22		6				4.5						5.5
29																									5				4.5
30																									6				4.5
31																													4
32																													4
33																													4
34																													3.5
35																													4
36
37
38
39
40

## Sheet: T. urticae
	12,5°C/12,5°C	15°C/15°C	17,5°C/17,5°C	20°C/20°C	22,5°C/22,5°C	25°C/25°C	27,5°C/27,5°C	30°C/30°C	32,5°C/32,5°C	35°C/35°C	37,5°C/37,5°C		15°C/10°C	20°C/15°C	25°C/20°C	27,5°C/22,5°C	30°C/25°c	32,5°C/27,5°C	35°C/30°C	37,5°C/32,5°C		15°C/5°C	20°C/10°C	25°C/15°C	27,5°C/17,5°C	30°C/20°C	32,5°C/22,5°C	35°C/25°C	37,5°C/27,5°C		17,5°C/2,5°C	20°C/5°C	25°C/10°C	27,5°C/12,5°C	30°C/15°C	32,5°C/17,5°C	35°C/20°C	37,5°C/22,5°C
1	47.5	28	22.5	15.5	12.5	10	8	6	6.5	7			38.5	17.5	9.5	8.5	7	6	6.5	7		37.5	19.5	11.5	10	7.5	7	6	7		32.5	21	12.5	10.5	9.5	7.5	8	8.5
2	40.5	27	21.5	13.5	10.5	9.5	7	7	6.5	8			36.5	17.5	9.5	8.5	7.5	6	5.5	6.5		38.5	19.5	11.5	9.5	7.5	7	7	6		30.5	22	12.5	11	9	8.5	7	6.5
3	39.5	28	20.5	14.5	11.5	9.5	7.5	6.5	6	7.5			33.5	17.5	10	8.5	7.5	6	6.5	6.5		38.5	19.5	11.5	9.5	7.5	7	7	8		31.5	20	13.5	11	8.5	8	8	7.5
4	40.5	24	21.5	15.5	12.5	9	8	6	5.5	7			34.5	17.5	10	8.5	7	6	6.5	5.5		38.5	20.5	11.5	9.5	7.5	6.5	7	6		29.5	21	12.5	10	8.5	8.5	7	7.5
5	41.5	27	22.5	13.5	11.5	9	7.5	6	7	8			32.5	17.5	9.5	8.5	7	6	6.5	5.5		37.5	19.5	12.5	9	8	7	7.5	8		29.5	19	12.5	11	8.5	8	8	8
6	47.5	26	21.5	14.5	10.5	9	7.5	6	5.5	8			36.5	17.5	11	8.5	7	6	6	6.5		38.5	20.5	11.5	9.5	7.5	7	7	6		29.5	20	12.5	10	9	8	8.5	8
7	37.5	27	21.5	15.5	11.5	9.5	8.5	6	6.5	7.5			37.5	16.5	9.5	8.5	7.5	6	6.5	6		37.5	21.5	11.5	9.5	7.5	6.5	6	7		28.5	20	12.5	11	9	8	7	7
8	51.5	28	22.5	13.5	11.5	9.5	7.5	6	6	7.5			33.5	18.5	9.5	9	7	6	6	6		40.5	21.5	11.5	9.5	7.5	7	7	7		29.5	20	12.5	11	8.5	8	8	7.5
9	44.5	25	21.5	14.5	11.5	10	7.5	6.5	6	7			34.5	18.5	10	8.5	7	6	6.5	6		38.5	20.5	11.5	9	7.5	7	6	7		29.5	20	12.5	11.5	9	7.5	8	7.5
10	44.5	26	21.5	13.5	12.5	9	7.5	6	6.5				34.5	17.5	9.5	8.5	7	6	6	5.5		39.5	19.5	11.5	9.5	7.5	6	7	7.5		33.5	20	12.5	11	8.5	8	7	7
11	41.5	29	20.5	14.5	11.5	9.5	8	6.5	6				32.5	17.5	10.5	8.5	7	5.5	6	7		38.5	19.5	11.5	10	7.5	7	7.5	7		30.5	21	12.5	11	9.5	8	8	8
12	42.5	28	21.5	14.5	10.5	9.5	7.5	6	6.5				36.6	19.5	9.5	9	7	6	5.5	5.5		38.5	19.5	11.5	9.5	7.5	7	7	7		32.5	19	13.5	10.5	9.5	8	7	7.5
13	41.5	26	21.5	15.5	12.5	9.5	7.5	7	6				33.5	18.5	10	9	7	6	6	6		38.5	20.5	12.5	9.5	7.5	6.5	6	6.5		29.5	21	12.5	11	9.5	8	8	7.5
14	41.5	28	21.5	15.5	11.5	9.5	7.5	6.5	5.5				31.5	17.5	10	8.5	7.5	6	6	6.5		39.5	19.5	11.5	9.5	7.5	7	7	7		32.5	19	12.5	10.5	9.5	8	8	7
15	42.5	28	20.5	15.5	11.5	9	7.5	6.5	7				36.5	17.5	10	8.5	7	6	6	7.5		37.5	20.5	11.5	9	7.5	7	7	6		29.5	20	12.5	10.5	9	8	7	7
16	40.5	30	21.5	14.5	11.5	9	7.5	6.5	7				34.5	17.5	9.5	8.5	7	6	6	7.5		40.5	21.5	11.5	10	7.5	7	7	7		28.5	20	13.5	10.5	9	9	8	7
17	50.5	27	21.5	15.5	12.5	9	7.5	6.5	6.5				32.5	17.5	10.5	8.5	7	6	5.5			38.5	18.5	11.5	9.5	7.5	6.5	7	7		31.5	22	12.5	10	8.5	8	8	7.5
18	41.5	26		14.5	11.5	9.5	8	6.5	6.5				33.5	17.5	10.5	8	7	6	6			38.5	19.5	11.5	9.5	7.5	7	7	7.5		29.5	20	12.5	10.5	8.5	8	7	7.5
19	45.5	29		14.5		9	7.5	6	6				32.5	17.5	10	8.5	7	6	6			37.5	21.5	11.5	10	7.5	7	6	7		28.5	21	13.5	10.5	8.5	8	7	8
20	38.5	28		13.5		9	7.5	7	7				32.5	17.5	9.5	8.5	7	6	6			39.5	20.5	12.5	10	7.5	7	7	6		30.5	19	12.5	11	8.5	8	8.5	7
21	38.5	27		13.5		9	7.5	6	6.5				33.5	17.5	10	8.5	7	6	6			38.5	19.5	12.5		7.5	7.5	7	6.5		31.5	22	12.5	11	9	8.5	8	8.5
22		27		13.5		9	8	6	5.5				33.5	17.5	10			6	6.5			38.5	18.5	11.5		7.5		6	7			19	12.5	11.5	9	8.5	7	8
23		28		15.5		9.5	7.5	6.5	5.5					17.5	10.5			6	5.5			37.5	20.5	12.5		7.5		6	6			21	12.5	10.5	9	8	9	8
24		26		13.5		9	7.5	6	6						9.5			6	5.5			38.5		11.5		7.5		6				21	12.5	11	9	7.5	9
25		27		14.5		9		6	5.75						10			6				41.5		11.5		7.5		6				20	12.5	11	9	7.5
26		29		14.5				6.5	6						9.5			6				36.5		11.5		7.5		6				22	12.5		9	8
27		27		14.5				6							9.5			6						11.5				6				20	11.5		8.5	8.5
28		26		14.5				6							9.5									11.5								21	12.5			8
29		29		13.5				6.5							9.5									11.5								22	12.5			7.5
30		27		13.5				6							10									11.5								21	12.5
31		27		14.5																				12.5								20	11.5
32		28		13.5																												20	11.5
33		28		14.5																												19	11.5
34		30		13.5																												20	12.5
35		27		15.5
36		26		14.5
37		29		14.5
38		27
39		29
40		29
